# Supplementary material for: Liver X Receptor Activation Attenuates Oxysterol-Induced Inflammatory Responses in Fetoplacental Endothelial Cells
Source: Cells. 2023 Apr 19;12(8):1186. doi: 10.3390/cells12081186 (PMC10137015; doi:10.3390/cells12081186)
Supplement: Supplementary file 1 [file cells-12-01186-s001.zip]

Archive with 1 entries (1 files):
- cells-2297930-SI.pdf
